# Supplementary material for: A longitudinal examination of the measurement properties and invariance of the Sleep Condition Indicator in Chinese healthcare students
Source: BMC Psychiatry. 2024 Jul 22;24:518. doi: 10.1186/s12888-024-05844-7 (PMC11264982; doi:10.1186/s12888-024-05844-7)
Supplement: Supplementary file 1 — Supplementary Material 1. [file 12888_2024_5844_MOESM1_ESM.xlsx]

## Sheet: Table S1
Table S1 The distribution of the SCI-SC, RU_SATED-C scale and PHQ-4-C scores (N = 343)
	Baseline			Follow-up
	Mean (SD)	Skew	Kurt	Mean (SD)	Skew	Kurt
SCI01	3.367 (0.820)	-1.508	2.714	3.452 (0.763)	-1.567	2.831
SCI02	3.784 (0.658)	-3.953	17.297	3.808 (0.528)	-3.53	15.31
SCI03	3.458 (0.941)	-1.939	3.39	3.455 (0.944)	-1.943	3.478
SCI04	2.668 (0.937)	-0.108	-0.713	2.729 (0.848)	-0.204	-0.567
SCI05	2.851 (0.823)	-0.479	0.316	2.819 (0.825)	-0.627	0.695
SCI06	2.510 (0.837)	-0.318	0.177	2.577 (0.841)	-0.409	0.127
SCI07	2.840 (0.824)	-0.672	0.944	2.787 (0.857)	-0.444	0.061
SCI08	3.356 (1.289)	-1.937	2.244	3.426 (1.219)	-2.157	3.254
SPS	16.633 (3.252)	-1.186	0.946	16.869 (3.141)	-1.462	2.223
DIS	8.201 (2.203)	-0.414	0.542	8.184 (2.278)	-0.431	0.301
SCI_total	24.834 (4.762)	-0.695	0.063	25.052 (4.754)	-0.818	0.445
SCI_SF	6.297 (1.441)	-1.216	1.838	6.242 (1.536)	-1.152	1.218
RU_SATED	16.041 (3.553)	-0.408	0.126	16.259 (3.755)	-0.353	-0.045
PHQ-4	3.644 (2.185)	0.945	1.915	3.644 (2.236)	0.701	0.713
Abbreviations: SCI Sleep Condition Indicator, SC simplified Chinese, SF Short Form, SPS Sleep Pattern Subscale, DIS Daytime Impact Subscale, RU_SATED Regularity, Satisfaction, Alertness, Timing, Efficiency, Duration, PHQ-4 Patient Health Questionnaire-4, SD standard deviation, Mean (SD) mean scores and SDs, Skew skewness, Kurt kurtosis, SCI01–SCI08 item 1–8 of the SCI

## Sheet: Table S2
Table S2 Cross-sectional measurement invariance of the SCI-SC (N = 343)
Hypothesis	Baseline												Follow-up
	χ2 (df)	P	Δχ2 (Δdf)	P	CFI	ΔCFI	TLI	ΔTLI	RMSEA (90% CI)	ΔRMSEA	SRMR	ΔSRMR	χ2 (df)	P	Δχ2 (Δdf)	P	CFI	ΔCFI	TLI	ΔTLI	RMSEA (90% CI)	ΔRMSEA	SRMR	ΔSRMR
Gender (male vs. female)
Configural	55.865 (38)	0.031			0.99		0.986		0.038 (0.000, 0.073)		0.043		100.561 (38)	< 0.001			0.954		0.932		0.091 (0.063, 0.118)		0.052
Metric	59.974 (44)	0.055	3.241 (6)	0.778	0.994	0.004	0.992	0.006	0.027 (0.000, 0.065)	-0.011	0.046	0.003	110.611 (44)	< 0.001	7.359 (6)	0.289	0.952	-0.002	0.939	0.007	0.086 (0.059, 0.112)	-0.005	0.064	0.012
Scalar	65.854 (50)	0.066	6.043 (6)	0.418	0.994	0	0.993	0.001	0.026 (0.000, 0.061)	-0.001	0.048	0.002	115.441 (50)	< 0.001	4.816 (6)	0.568	0.953	0.001	0.948	0.009	0.080 (0.054, 0.104)	-0.006	0.066	0.002
Strict	85.934 (58)	0.01	7.594 (8)	0.474	0.995	0.001	0.995	0.002	0.022 (0.000, 0.061)	-0.004	0.056	0.008	131.589 (58)	< 0.001	6.019 (8)	0.645	0.958	0.005	0.959	0.011	0.070 (0.041, 0.096)	-0.01	0.073	0.007
Age (< 20 years vs. ≥ 20 years)
Configural	59.176 (38)	0.015			0.987		0.981		0.043 (0.000, 0.078)		0.043		103.019 (38)	< 0.001			0.951		0.928		0.093 (0.067, 0.120)		0.055
Metric	69.865 (44)	0.008	8.602 (6)	0.197	0.984	-0.003	0.979	-0.002	0.045 (0.000, 0.077)	0.002	0.053	0.01	112.925 (44)	< 0.001	5.312 (6)	0.505	0.952	0.001	0.939	0.011	0.086 (0.059, 0.112)	-0.007	0.064	0.009
Scalar	87.948 (50)	0.001	18.734 (6)	0.005	0.971	-0.013	0.967	-0.012	0.057 (0.024, 0.084)	0.012	0.059	0.006	117.211 (50)	< 0.001	3.921 (6)	0.687	0.954	0.002	0.948	0.009	0.079 (0.053, 0.104)	-0.007	0.065	0.001
Strict	120.654 (58)	0	11.792 (8)	0.161	0.959	-0.012	0.961	-0.006	0.062 (0.030, 0.089)	0.005	0.083	0.024	154.045 (58)	< 0.001	15.983 (8)	0.043	0.938	-0.016	0.94	-0.008	0.085 (0.060, 0.109)	0.006	0.085	0.02
Home location (urban vs. rural vs. suburban)
Configural	82.854 (57)	0.014			0.985		0.978		0.047 (0.000, 0.083)		0.052		120.305 (57)	< 0.001			0.95		0.927		0.094 (0.068, 0.121)		0.058
Metric	98.354 (69)	0.012	12.868 (12)	0.379	0.984	-0.001	0.98	0.002	0.044 (0.000, 0.078)	-0.003	0.071	0.019	133.249 (69)	< 0.001	7.502 (12)	0.823	0.957	0.007	0.947	0.02	0.080 (0.051, 0.107)	-0.014	0.07	0.012
Scalar	106.301 (81)	0.031	7.994 (12)	0.786	0.988	0.004	0.988	0.008	0.035 (0.000, 0.069)	-0.009	0.073	0.002	144.269 (81)	< 0.001	11.197 (12)	0.512	0.957	0	0.956	0.009	0.073 (0.045, 0.098)	-0.007	0.073	0.003
Strict	150.966 (97)	0	18.649 (16)	0.287	0.981	-0.007	0.984	-0.004	0.040 (0.000, 0.073)	0.005	0.098	0.025	174.220 (97)	< 0.001	11.978 (16)	0.745	0.966	0.009	0.971	0.015	0.060 (0.021, 0.088)	-0.013	0.089	0.016
Part-time job (yes vs. no)
Configural	59.224 (38)	0.015			0.979		0.968		0.056 (0.023, 0.084)		0.04		104.387 (38)	< 0.001			0.945		0.919		0.099 (0.075, 0.123)		0.053
Metric	62.965 (44)	0.032	3.343 (6)	0.765	0.982	0.003	0.977	0.009	0.048 (0.008, 0.076)	-0.008	0.043	0.003	113.516 (44)	< 0.001	5.600 (6)	0.47	0.946	0.001	0.931	0.012	0.092 (0.068, 0.116)	-0.007	0.06	0.007
Scalar	74.613 (50)	0.014	12.922 (6)	0.044	0.975	-0.007	0.972	-0.005	0.053 (0.023, 0.077)	0.005	0.045	0.002	117.902 (50)	< 0.001	5.077 (6)	0.534	0.946	0	0.94	0.009	0.086 (0.063, 0.108)	-0.006	0.061	0.001
Strict	104.553 (58)	0	15.539 (8)	0.049	0.96	-0.015	0.961	-0.011	0.062 (0.036, 0.085)	0.009	0.057	0.012	175.934 (58)	< 0.001	37.281 (8)	0	0.907	-0.039	0.91	-0.03	0.104 (0.084, 0.125)	0.018	0.086	0.025
Physical exercise (yes vs. no)
Configural	79.789 (38)	< 0.001			0.963		0.945		0.075 (0.046, 0.102)		0.05		124.072 (38)	< 0.001			0.933		0.901		0.111 (0.087, 0.136)		0.059
Metric	81.307 (44)	0.001	1.158 (6)	0.979	0.969	0.006	0.961	0.016	0.063 (0.032, 0.090)	-0.012	0.051	0.001	141.384 (44)	< 0.001	11.862 (6)	0.065	0.926	-0.007	0.905	0.004	0.109 (0.086, 0.132)	-0.002	0.071	0.012
Scalar	91.866 (50)	< 0.001	11.183 (6)	0.083	0.964	-0.005	0.96	-0.001	0.064 (0.036, 0.089)	0.001	0.054	0.003	145.521 (50)	< 0.001	4.238 (6)	0.644	0.927	0.001	0.918	0.013	0.101 (0.079, 0.123)	-0.008	0.071	0
Strict	113.923 (58)	< 0.001	10.241 (8)	0.249	0.96	-0.004	0.961	0.001	0.063 (0.035, 0.088)	-0.001	0.071	0.017	177.815 (58)	< 0.001	15.482 (8)	0.05	0.914	-0.013	0.917	-0.001	0.102 (0.080, 0.124)	0.001	0.083	0.012
Stress-coping strategy (emotion-focused vs. solution-focused vs. avoidance coping)
Configural	91.350 (57)	0.003			0.972		0.959		0.064 (0.026, 0.095)		0.055		120.221 (57)	< 0.001			0.949		0.925		0.095 (0.068, 0.121)		0.06
Metric	113.616 (69)	0.001	15.688 (12)	0.206	0.967	-0.005	0.959	0	0.064 (0.028, 0.092)	0	0.065	0.01	140.072 (69)	< 0.001	12.366 (12)	0.417	0.949	0	0.937	0.012	0.086 (0.060, 0.112)	-0.009	0.073	0.013
Scalar	126.186 (81)	0.001	13.321 (12)	0.346	0.965	-0.002	0.964	0.005	0.060 (0.026, 0.087)	-0.004	0.069	0.004	153.565 (81)	< 0.001	14.804 (12)	0.252	0.946	-0.003	0.944	0.007	0.082 (0.057, 0.105)	-0.004	0.076	0.003
Strict	179.566 (97)	< 0.001	21.071 (16)	0.176	0.952	-0.013	0.958	-0.006	0.065 (0.031, 0.091)	0.005	0.087	0.018	210.316 (97)	< 0.001	26.895 (16)	0.043	0.926	-0.02	0.936	-0.008	0.087 (0.063, 0.110)	0.005	0.088	0.012
Threshold	N/A	> 0.050	N/A	> 0.050	≥ 0.900	≤ 0.010	≥ 0.900	≤ 0.010	≤ 0.100	≤ 0.015	≤ 0.080	≤ 0.030	N/A	> 0.050	N/A	> 0.050	≥ 0.900	≤ 0.010	≥ 0.900	≤ 0.010	≤ 0.100	≤ 0.015	≤ 0.080	≤ 0.030
Notes: Table shadings of the first column represent different levels of model held: 1) Blue represents this is the configural model; 2) Green represents that this model is supported; 3) Red represents that this model is unsupported Abbreviations: SCI Sleep Condition Indicator, SC simplified Chinese, χ2 Chi-square, df degrees of freedom, CFI comparative fit index, TLI Tucker–Lewis index, RMSEA roo…

## Sheet: Table S3
Table S3 Internal consistency and test–retest reliability of the RU_SATED-C scale and PHQ-4-C (N = 343)
	Cronbach’s alpha		McDonald’s omega		ICC (95% CI)	SEM
	Baseline	Follow-up	Baseline	Follow-up		Baseline	Follow-up
RU_SATED	0.723 (0.678, 0.769)	0.784 (0.749, 0.820)	0.727 (0.683, 0.772)	0.788 (0.753, 0.822)	0.714 (0.658, 0.762)	0.722	0.701
PHQ-4	0.875 (0.854, 0.897)	0.916 (0.901, 0.930)	0.876 (0.855, 0.897)	0.916 (0.901, 0.930)	0.681 (0.620, 0.734)	1.213	3.785
Notes: Standard error of measurement was calculated as “SD × sqrt (1-ICC)” Abbreviations: RU_SATED Regularity, Satisfaction, Alertness, Timing, Efficiency, Duration, PHQ-4 Patient Health Questionnaire-4, ICC intraclass correlation coefficient, CI confidence interval, SEM standard error of measurement, SD standard deviation
